# Supplementary material for: FLi4X4− (X = Cl, Br, I): Superhalogen Anions with Planar Tetracoordinate Fluorine
Source: Molecules. 2024 Dec 9;29(23):5810. doi: 10.3390/molecules29235810 (PMC11643589; doi:10.3390/molecules29235810)
Supplement: Supplementary file 1 [file molecules-29-05810-s001.zip]

Archive with 1 entries (1 files):
- molecules-3312798-supplementary.pdf
